# Supplementary material for: Cell-traversal protein for ookinetes and sporozoites (CelTOS) formulated with potent TLR adjuvants induces high-affinity antibodies that inhibit Plasmodium falciparum infection in Anopheles stephensi
Source: Malar J. 2019 Apr 24;18:146. doi: 10.1186/s12936-019-2773-3 (PMC6480871; doi:10.1186/s12936-019-2773-3)
Supplement: Supplementary file 1 — Additional file 1: Figure S1. Western blot analysis of expressed PfCelTOS in E. coli. Figure S2. Indirect immunofluorescence antibody test (IFAT). Figure S3. Comparison of the anti-rPfCelTOS IgG, IgG1, IgG2a, IgG2b, and IgG3 antibodies in all vaccinated mice groups (1–5) with the control mice groups (6–10) on day 38 of the first immunization. Figure S4. Lymphocyte proliferation in cultured splenocyte cells of immunized mice (groups 1–10) in the presence of rPfCelTOS in vitro. [file 12936_2019_2773_MOESM1_ESM.zip]

Archive with 5 entries (4 files):
- Additional file 1 Figures/
- Additional file 1 Figures/Additional file 1Figure S1.pdf
- Additional file 1 Figures/Additional file 1Figure S2.pdf
- Additional file 1 Figures/Additional file 1Figure S3.pdf
- Additional file 1 Figures/Additional file 1Figure S4.pdf
