# Supplementary material for: Cell-traversal protein for ookinetes and sporozoites (CelTOS) formulated with potent TLR adjuvants induces high-affinity antibodies that inhibit Plasmodium falciparum infection in Anopheles stephensi
Source: Malar J. 2019 Apr 24;18:146. doi: 10.1186/s12936-019-2773-3 (PMC6480871; doi:10.1186/s12936-019-2773-3)
Supplement: Supplementary file 2 — Additional file 2: Table S1. Multiple comparisons of means anti-rPfCelTOS IgG, its subclasses, Th1/Th2 ratio and anti-rPfCelTOS avidity antibodies among the non-adjuvanted (group 1) and adjuvanted (groups 2—5) vaccine groups on day 38 of the first immunization using Tukey’s HSD post hoc test. Table S2. Multiple comparisons of mean IFN-γ, TNF, and IL-10 cytokines levels, IFN-γ/IL-10 and TNF/IL-10 ratios, and stimulation Index (SI) of MTT assay among all vaccine groups (1—5) with Tukey’s HSD post hoc test. Table S3. Effect of anti-rPfCelTOS IgG antibodies induced in mice on P. falciparum infectivity in An. stephensi. [file 12936_2019_2773_MOESM2_ESM.zip]

Archive with 4 entries (3 files):
- Additional file2 Tables/
- Additional file2 Tables/Additional file 2 Table S1.pdf
- Additional file2 Tables/Additional file 2 Table S2.pdf
- Additional file2 Tables/Additional file 2 Table S3.pdf
